# Supplementary material for: Epithelial-Mesenchymal Transition Activates YAP to Drive Malignant Progression and Immune Evasion
Source: Cancers (Basel). 2025 Aug 25;17(17):2767. doi: 10.3390/cancers17172767 (PMC12427426; doi:10.3390/cancers17172767)
Supplement: Supplementary file 1 [file cancers-17-02767-s001.zip]

Archive with 2 entries (2 files):
- File S1.pdf
- supplementary Figures.pdf
